# Supplementary material for: Establishing Co-Culture Blood–Brain Barrier Models for Different Neurodegeneration Conditions to Understand Its Effect on BBB Integrity
Source: Int J Mol Sci. 2023 Mar 9;24(6):5283. doi: 10.3390/ijms24065283 (PMC10049378; doi:10.3390/ijms24065283)
Supplement: Supplementary file 1 [file ijms-24-05283-s001.zip]

Archive with 1 entries (1 files):
- ijms-2243095-supplementary.pdf
